# Supplementary material for: Red ginseng prevents doxorubicin-induced cardiomyopathy by inhibiting cell death via activating the Nrf2 pathway
Source: Cardiooncology. 2024 Jun 22;10:39. doi: 10.1186/s40959-024-00242-0 (PMC11193215; doi:10.1186/s40959-024-00242-0)
Supplement: Supplementary file 1 — Supplementary Material 1. [file 40959_2024_242_MOESM1_ESM.zip]

Archive with 7 entries (7 files):
- actin(Nrf2).TIFF
- actin.revision.tiff
- Bcl2.TIFF
- HO1.tiff
- Nrf2_Cyto.TIFF
- Nrf2_histon_Nu.TIFF
- TfR.revision.TIFF
